# Supplementary material for: Online Visibility and Scientific Relevance of Strabismus Research: Bibliometric Analysis
Source: Interact J Med Res. 2024 Jun 12;13:e50698. doi: 10.2196/50698 (PMC11208826; doi:10.2196/50698)
Supplement: Multimedia Appendix 1 [file ijmr_v13i1e50698_app1.xlsx]

## Sheet: Sheet1
Correlations (Articles with top 100 AAS)
			NormalisedCites	News	Blogs	Twitter	PeerReview	Facebook	Wikipedia
Spearman's rho	NormalisedCites	Correlation Coefficient	1.000	.090	.044	.236*	.	.076	.067
		Sig. (2-tailed)	.	.387	.675	.022	.	.466	.518
		N	94	94	94	94	94	94	94
Spearman's rho	ImpactFactor	Correlation Coefficient	.146	-.040	-.069	.250*	.	.225	.091
		Sig. (2-tailed)	.238	.746	.581	.041	.	.067	.462
		N	67	67	67	67	67	67	67
			Weibo	GooglePlus	Reddit	Pintrest	F100	QnAMentions	VideoMentions
Spearman's rho	NormalisedCites	Correlation Coefficient	.	.172	-.098	.	.104	.	.020
		Sig. (2-tailed)	.	.097	.348	.	.317	.	.845
		N	94	94	94	94	94	94	94
Spearman's rho	ImpactFactor	Correlation Coefficient	.	-.076	-.064	.	.080	.	.025
		Sig. (2-tailed)	.	.539	.609	.	.519	.	.838
		N	67	67	67	67	67	67	67
Spearman's rho	NormalisedCites	Correlation Coefficient	LinkedIn	PolicyMentions	PatentMentions	SyllabiMentions	MendeleyReaders
		Sig. (2-tailed)	.	.238*	.083	.	.404**
		N	.	.021	.427	.	<.001
			94	94	94	94	94
Spearman's rho	ImpactFactor	Correlation Coefficient	.	.246*	.205	.	.317**
		Sig. (2-tailed)	.	.045	.096	.	.009
		N	67	67	67	67	67
* Correlation is significant at the 0.05 level (2-tailed).
** Correlation is significant at the 0.01 level (2-tailed).
